# Supplementary material for: Mulberry Leaf Dietary Supplementation Can Improve the Lipo-Nutritional Quality of Pork and Regulate Gut Microbiota in Pigs: A Comprehensive Multi-Omics Analysis
Source: Animals (Basel). 2024 Apr 19;14(8):1233. doi: 10.3390/ani14081233 (PMC11047539; doi:10.3390/ani14081233)
Supplement: Supplementary file 1 [file animals-14-01233-s001.zip]

Archive with 1 entries (1 files):
- animals-2914589-supplementary.pdf
